# Supplementary material for: Early Mortality Stratification with Serum Albumin and the Sequential Organ Failure Assessment Score at Emergency Department Admission in Septic Shock Patients
Source: Life (Basel). 2024 Oct 2;14(10):1257. doi: 10.3390/life14101257 (PMC11509028; doi:10.3390/life14101257)
Supplement: Supplementary file 1 [file life-14-01257-s001.zip]

Archive with 7 entries (7 files):
- Supplementary Fig S1. ROC curve of SOFA score combined with albumin.pdf
- Supplementary Fig S2. Calibration plot (240924).pdf
- Supplementary Fig S3. K-M graph (240924).pdf
- Supplemetary Table S1.pdf
- Supplemetary Table S2.pdf
- Supplemetary Table S3.pdf
- Supplemetary Table S4.pdf
